# Supplementary material for: Breath Insights: Advancing Lung Cancer Early-Stage Detection Through AI Algorithms in Non-Invasive VOC Profiling Trials
Source: Cancers (Basel). 2025 May 16;17(10):1685. doi: 10.3390/cancers17101685 (PMC12110429; doi:10.3390/cancers17101685)
Supplement: Supplementary file 1 [file cancers-17-01685-s001.zip]

Archive with 1 entries (1 files):
- cancers-3618787-supplementary.docx
